# Supplementary material for: Captopril, a Renin–Angiotensin System Inhibitor, Attenuates Tumour Progression in the Regenerating Liver Following Partial Hepatectomy
Source: Int J Mol Sci. 2022 May 9;23(9):5281. doi: 10.3390/ijms23095281 (PMC9105412; doi:10.3390/ijms23095281)
Supplement: Supplementary file 1 [file ijms-23-05281-s001.zip]

Archive with 1 entries (1 files):
- ijms-1692385-supplementary.pdf
